# Supplementary material for: Inhibition of vascular calcification by inositol phosphates derivatized with ethylene glycol oligomers
Source: Nat Commun. 2020 Feb 5;11:721. doi: 10.1038/s41467-019-14091-4 (PMC7002685; doi:10.1038/s41467-019-14091-4)
Supplement: Supplementary file 3 — Source Data [file 41467_2019_14091_MOESM3_ESM.xlsx]

## Sheet: Figure 2a
Figure 2a
			Concentration [μM]	IP6																												myo-Inositol
			0.3				221.133	218.667	204.7	234.033	227.133	207.067	239.833	204.8	223	216	232.833	221.467	226.433	226.067	215.733	196.967	194.75
			0.82
			1	215.3	150.1	195.15	221.567	215.367	214	248.3	238.433	205.833	241.367	211.033	236.6	219.333	246.167	222.067	238.467	218.333	214.533	189.27	219.5	285.033	217.167	213.067	193.5	255.733	223.95	207.467		207.8	255.6	248.233	290.55
			1.6
			2	232.25	181.75	202.4
			3				230.267	213.667	216.7	265.633	255.267	234.667	274	233.967	253.933	243.267	241.767	231.233	246.2	235.9	228.633	203.267	231.267	288.2	231.333	222.867						211.367	251.867	283.95	315.75
			4.1																								217.4	239.4	277.7	241.067
			5	249.8	203.1	210
			8.2																				256.2
			10	249.2	220.9	227.45	265.233	232.967	247.333	278	268.867	257.5	310.933	271.067	277.3	252.767	292.233	259.167	287.2	285.433	258.3	255.267		337.4	269.2	241.433						222.4	274.533	249.233	297.6
			15																								257.433	252.1	309.067	247.867
			20	287.15	265.7	269.8
			30				330.9	290.033	322.15	364.5	339.867	345.45	406.133	372.8	351.75	343.7	344.2	259.35		335.5	347.9	378.6	321.233	338	297.667	289.1	328.133	313.633	374.867	311.7		215.55	286.233	247.167	309.65
			50	341.15	360.8	372.45	446.2	371.033	410.7	408.6	411.9	415	521.55	441.5	442	442.167	430.55	469.15	469.7		444.5	548.25	437.6	408.433	339.067	334.933	396.5	364.133	373.7	353.2		213.1			307.8
			100																														291.467	250.833
			Concentration [μM]		(OEG2)2-IP4
			0.246
			0.3		225.667	200.6	198.8
			0.82
			1		245.5	222.6	227.433
			1.6
			2
			2.46
			3		295.5	257.733	269.633
			4.1
			5
			8.2
			10		669.833	505.133	608.55
			20
			30
			50

## Sheet: Figure 2c
Figure 2c
			Alendronate			IP6			INS-3001
		750000	36.7136	30.5284	26.7151	50.6666	38.054	33.4917	25.7698	36.7738	28.6563
		250000	26.7145	19.4967	18.0105	52.9543	43.7782	27.6001	19.9827	35.4457	17.9597
		75000	35.0722	24.2405	29.2905	48.1457	55.4993	51.2901	22.2508	37.2218	21.5957
		25000	44.4078	32.6852	32.8795	66.3738	68.2115	51.6692	18.0245	30.0027	16.4031
		7500	62.7542	48.4658	45.2944	76.4111	59.8209	66.7993	10.8683	17.508	12.1628
		2500	62.647	51.2379	44.8192	85.021	85.5383	72.51	15.6102	40.435	15.4718
		1750	35.8884	43.4211	42.6767	100.593	62.29	66.5713	41.2562	38.4419	31.7703
		750	81.7874	106.251	49.0327	87.2718	107.684	96.5293	89.1189	102.542	70.0481
		250	99.9294	104.809	85.4465	87.0585	108.409	103.034	95.9196	111.875	85.5215
		75	102.247	106.699	103.897	85.0945	107.18	113.212	98.9202	111.871	113.007
		25	95.6416	114.164	106.619	95.6995	114.564	112.333	100.128	123.491	108.675
		7.5	96.3113	120.411	97.661	92.4582	110.79	97.129	101.068	121.959	94.1661
		2.5	108.056	108.706	117.126	93.0288	114.326	101.486	104.697	115.819	107.219
		0.75	116.838	100.543	117.872	94.1339	121.154	102.128	94.9958	112.003	105.464

## Sheet: Figure 2d
Figure 2d
		Time [h]	IP6				OEG2-IP5				OEG11-IP5				(OEG2)2-IP4				(OEG11)2-IP4
		0	0	0	0	0	0		0	0	0		0	0		0	0	0	0		0	0
		0.0166667	13.3333	9.77778	11.7778	11.1111	0		0	0	0		0	0		0	0	0	0		0	0
		0.25	44.4444	37.4444	41.5556	37	20		20.5333	16	13.3333		17.4667	14.8		0	0	0	0		0	0
		0.5	46.6667	46.7778	44.4444	41.4444	26.6667		30.8	21.7333	26.6667		27.3333	18.9333		0	0	8.33333	6.66667		10.1667	0
		1	51.1111	49.6667	47.3333	45.2222	36		33.2	32	33.3333		33.4667	30		16.6667	17	16.8333	0		0	8
		2	52.2222	49.8889	52.5556	49	41.3333		40.2667	39.8667	38.6667		41.7333	38.1333		19.5	17.6667	21.1667	0		0	16.5
		4	52.2222	50.7778	49.1111	47.1111	40		40.5333	38.1333	38.6667		40.5333	39.0667		19.1667	22.6667	21.8333	13.3333		9	16.6667
		8	48.8889	54.6667	49	44.4444	40		41.4667	38.8	40		40.1333	38.4		17.1667	22.1667	22.5	15		18.6667	18.5
		24	50	47.2222	49.6667	46.2222	42.6667		42	42.9333	41.3333		40.6667	41.7333		25.8333	26.8333	31.8333	18.3333		19.5	21.8333
		48	48.8889		49.2222	49.2222	41.3333		40.9333	44	40		38.9333	42			28	32	16.6667		17.3333	23.1667

## Sheet: Figure 2e
Figure 2e
			IP6	(OEG2)2-IP4	(OEG11)2-IP4
		E01	-69	-10	-7
		E02	-77	0	2
		E03	-76	51	28
		E04	-70	10	-24

## Sheet: Figure 3a
Figure 3a
				(OEG2)2-IP4					IP6
			Ctrl.	0.01	0.1	1	10	100	0.01	0.1	1	10	100
		R01	100	106.7	105.4	107.9	105.7	101.2	107.6	101.2	102.4	107.1	108.9
		R02	100	112.6	101.1	106.9	100.7	99.46	117.7	116.5	110.2	105.1	116.9
		R03	100	127.9	125.7	113.8	120.7	122.9	127.9	123.9	123.7	128.6	143.6

## Sheet: Figure 3b
Figure 3a
					(OEG2)2-IP4					IP6
			Ctrl.	CaP	0.01	0.1	1	10	100	0.01	0.1	1	10	100
		R16	0.02235	99.97	129.5	56.69	4.7	4.402	4.139	45.78	35.59	43.35	27.4	14.17
		R17	-0.002436	100	91.16	37.74	5.812	-0.7134	1.382	57.03	62.4	32.19	34.12	28.75
		R18	-0.002266	100	131.6	44.37	10.69	6.025	4.723	44	23.53	33.2	27.96	36.48

## Sheet: Figure 3d
Figure 3d
					(OEG2)2-IP4					IP6
			Ctrl.	CaP	0.01	0.1	1	10	100	0.01	0.1	1	10	100
		R19	100	83.28	65.93	72.28	67.8	71.06	83.53	67.31	69.48	68.85	69.88	78.68
		R20	100	72.48	53.4	53.2	94.42	90.2	91.5	30.78	36.65	54.02	84.96	97.34
		R21	100	70.47	66.46	65.81	93.48	89.04	93.79	56.19	58.54	63.76	80.54	86.99

## Sheet: Figure 3e
Figure 3e
					(OEG2)2-IP4					IP6
			Ctrl.	CPP2	1	3	10	30	100	1	3	10	30	100
		R01	0.0269606	99.999	88.4113	92.4907	71.3708	38.9771	17.8693	77.8896	95.5105	90.2995	57.6847
		R02	-0.0005483	100.001	80.5453	73.6279	59.214	30.3287	26.2468	82.8838	90.2183	78.1232	47.1535	79.2544
		R03	0.0004018	99.9899	68.3456	53.9051	32.8136	10.8249	6.89055	86.0538	79.3785	37.8415	71.7458	65.4345
		R04	0.000171	100.012	69.0785	56.3804	33.4373	15.2547	7.07109	91.73	87.2842	42.8489	75.8811	85.4719

## Sheet: Figure 3f
Figure 3f
					(OEG2)2-IP4					IP6
			Ctrl.	CPP2	1	3	10	30	100	1	3	10	30	100
		R02	100	91.6712	111.835	102.298	104.466	100.81	93.7363	100.021	106.47	109.461	94.1959	103.122
		R03	100	97.5025	81.6116	87.2434	94.1761	95.6307	103.228	94.0938	97.0633	97.8153	106.197	102.613
		R05	100	109.35	105.448	103.748	106.452	101.925	101.178	110.013	115.505	108.364	112.672	123.477

## Sheet: Figure 3g
Figure 3g
						(OEG2)2-IP4					IP6
			Ctrl.	CPP2	CPP1	1	3	10	30	100	3	10	30	100
		rep1	0	100	54.05	54.74	122.37	14.07	8.51	1.78	82.15	28.52	60.16	138.44
		rep2	0	100	44.41	45.04	27.2	5.29	7.29	6.75	53.35	20.57	43.41	188.13
		rep3	0	100	22.83	38.43	50.01	7.26	1.56	5.25	45.33	13.07	18.26	99

[truncated: 47 more sheets: Figure 3h, Figure 3i, Figure 3j, Figure 3k, Figure 4a, Figure 4c, Figure 4e, Figure 4f, Figure 4g, Figure 4h, Figure 4i, Figure 4j, Figure 4k, Figure 4l, Figure 5a, Figure 5b, Figure 5c, Figure 5d, Figure 5e, Figure 5g …]
